# Supplementary material for: Potential of Lycii Radicis Cortex as an Ameliorative Agent for Skeletal Muscle Atrophy
Source: Pharmaceuticals (Basel). 2024 Apr 4;17(4):462. doi: 10.3390/ph17040462 (PMC11054743; doi:10.3390/ph17040462)
Supplement: Supplementary file 1 [file pharmaceuticals-17-00462-s001.zip]

Archive with 1 entries (1 files):
- pharmaceuticals-2887918-supplementary.pdf
